# Supplementary material for: Lysozyme-like Protein Produced by Bifidobacterium longum Regulates Human Gut Microbiota Using In Vitro Models
Source: Molecules. 2021 Oct 27;26(21):6480. doi: 10.3390/molecules26216480 (PMC8587964; doi:10.3390/molecules26216480)
Supplement: Supplementary file 1 [file molecules-26-06480-s001.zip]

Archive with 1 entries (1 files):
- molecules-1416405-supplementary.pdf
